# Supplementary material for: Utilization of Participatory Research Theory and a National Framework to Advance a State Food Security Research Agenda: A Mixed-Methods Study
Source: Int J Environ Res Public Health. 2024 Dec 17;21(12):1677. doi: 10.3390/ijerph21121677 (PMC11675214; doi:10.3390/ijerph21121677)
Supplement: Supplementary file 1 [file ijerph-21-01677-s001.zip]

Archive with 1 entries (1 files):
- ijerph-3325266-supplementary.pdf
